# Supplementary material for: The injured sciatic nerve atlas (iSNAT), insights into the cellular and molecular basis of neural tissue degeneration and regeneration
Source: eLife. 2022 Dec 14;11:e80881. doi: 10.7554/eLife.80881 (PMC9829412; doi:10.7554/eLife.80881)
Supplement: Figure 1—figure supplement 1—source data 1. [file elife-80881-fig1-figsupp1-data1.zip]

Archive with 2 entries (2 files):
- Fig-1_Suppl-3-source data_ELISA original X-ray films/Fig1-Supp3-A_source data_ELISA of WT-Naive-Sciatic-Nerve.pdf
- Fig-1_Suppl-3-source data_ELISA original X-ray films/Fig1-Supp3-D_source data_ELISA of WT-Naive-Blood-Serum.pdf
