# Supplementary material for: The injured sciatic nerve atlas (iSNAT), insights into the cellular and molecular basis of neural tissue degeneration and regeneration
Source: eLife. 2022 Dec 14;11:e80881. doi: 10.7554/eLife.80881 (PMC9829412; doi:10.7554/eLife.80881)
Supplement: Figure 9—source data 1. [file elife-80881-fig9-data1.zip]

Archive with 2 entries (2 files):
- Fig-9-source data-original western blot associted with Fig-9P/Fig-9_source data_CD11b detected by Western Blot for sciatic nerve samples as shown in Fig9P.pdf
- Fig-9-source data-original western blot associted with Fig-9P/Fig-9_source data_ERK detected by Western Blot for sciatic nerve samples as shown in Fig9P.pdf
